# Supplementary material for: ﻿Three new species of Trichoderma (Hypocreales, Hypocreaceae) from soils in China
Source: MycoKeys. 2023 May 2;97:21–40. doi: 10.3897/mycokeys.97.101635 (PMC10170311; doi:10.3897/mycokeys.97.101635)
Supplement: XML Treatment for Trichoderma nigricans [file mycokeys.97.101635-treatment1.xml]

<!DOCTYPE tp:taxon-treatment
  PUBLIC "-//TaxonX//DTD Taxonomic Treatment Publishing DTD v0 20100105//EN" "tax-treatment-NSO.dtd">
<tp:taxon-treatment xmlns:tp="http://www.plazi.org/taxpub"><tp:treatment-meta><kwd-group><label>Taxon classification</label><kwd>
              <named-content content-type="kingdom">Fungi</named-content>
            </kwd><kwd>
              <named-content content-type="order">Hypocreales</named-content>
            </kwd><kwd>
              <named-content content-type="family">Hypocreaceae</named-content>
            </kwd></kwd-group><mixed-citation publication-type="journal"><person-group><name><surname>Zhao</surname><given-names>Rui</given-names></name><name><surname>Mao</surname><given-names>Li-Juan</given-names></name><name><surname>Zhang</surname><given-names>Chu-Long</given-names></name></person-group><article-title>﻿Three new species of <italic><tp:taxon-name><tp:taxon-name-part taxon-name-part-type="genus" reg="Trichoderma">Trichoderma</tp:taxon-name-part></tp:taxon-name></italic> (<tp:taxon-name><tp:taxon-name-part taxon-name-part-type="order">Hypocreales</tp:taxon-name-part></tp:taxon-name>, <tp:taxon-name><tp:taxon-name-part taxon-name-part-type="family">Hypocreaceae</tp:taxon-name-part></tp:taxon-name>) from soils in China</article-title><source>MycoKeys</source><day>02</day><month>05</month><year>2023</year><volume>97</volume><fpage>21</fpage><lpage>40</lpage><pub-id pub-id-type="doi">10.3897/mycokeys.97.101635</pub-id></mixed-citation></tp:treatment-meta><tp:nomenclature><label>﻿</label><tp:taxon-name>
            <object-id xmlns:xlink="http://www.w3.org/1999/xlink" content-type="arpha" xlink:type="simple">DAB7A9EF-FBD5-5F48-A3DF-958ED1242E05</object-id>
            <tp:taxon-name-part taxon-name-part-type="genus" reg="Trichoderma">Trichoderma</tp:taxon-name-part>
            <tp:taxon-name-part taxon-name-part-type="species" reg="nigricans">nigricans</tp:taxon-name-part>
            <object-id xmlns:xlink="http://www.w3.org/1999/xlink" content-type="mycobank" xlink:type="simple"> 845506</object-id>
          </tp:taxon-name><tp:taxon-authority>C.L. Zhang</tp:taxon-authority><tp:taxon-status xmlns:xlink="http://www.w3.org/1999/xlink" xlink:type="simple">sp. nov.</tp:taxon-status><xref ref-type="fig" rid="F2">Fig. 2</xref></tp:nomenclature><tp:treatment-sec sec-type="etymology" id="SECID0E3OBG"><title>Etymology.</title><p>The Latin specific epithet “<italic>nigricans</italic>” refers to the “blackish green” color of the mass of conidia.</p></tp:treatment-sec><tp:treatment-sec sec-type="diagnosis" id="SECID0EEPBG"><title>Diagnosis.</title><p>Phylogenetically, <italic><tp:taxon-name><tp:taxon-name-part taxon-name-part-type="genus" reg="Trichoderma">T.</tp:taxon-name-part><tp:taxon-name-part taxon-name-part-type="species" reg="nigricans">nigricans</tp:taxon-name-part></tp:taxon-name></italic> was found to form a distinct clade and was closely related to <italic><tp:taxon-name><tp:taxon-name-part taxon-name-part-type="genus" reg="Trichoderma">T.</tp:taxon-name-part><tp:taxon-name-part taxon-name-part-type="species" reg="atroviride">atroviride</tp:taxon-name-part></tp:taxon-name></italic>, <italic><tp:taxon-name><tp:taxon-name-part taxon-name-part-type="genus" reg="Trichoderma">T.</tp:taxon-name-part><tp:taxon-name-part taxon-name-part-type="species" reg="paratroviride">paratroviride</tp:taxon-name-part></tp:taxon-name></italic>, <italic><tp:taxon-name><tp:taxon-name-part taxon-name-part-type="genus" reg="Trichoderma">T.</tp:taxon-name-part><tp:taxon-name-part taxon-name-part-type="species" reg="obovatum">obovatum</tp:taxon-name-part></tp:taxon-name></italic>, and <italic><tp:taxon-name><tp:taxon-name-part taxon-name-part-type="genus" reg="Trichoderma">T.</tp:taxon-name-part><tp:taxon-name-part taxon-name-part-type="species" reg="uncinatum">uncinatum</tp:taxon-name-part></tp:taxon-name></italic> (Fig. <xref ref-type="fig" rid="F1">1</xref>). In terms of growth characteristics, <italic><tp:taxon-name><tp:taxon-name-part taxon-name-part-type="genus" reg="Trichoderma">T.</tp:taxon-name-part><tp:taxon-name-part taxon-name-part-type="species" reg="nigricans">nigricans</tp:taxon-name-part></tp:taxon-name></italic> was observed to have a larger colony radius on <abbrev xmlns:xlink="http://www.w3.org/1999/xlink" xlink:title="cornmeal dextrose agar" id="ABBRID0EQRBG" xlink:type="simple">CMD</abbrev> after 72 h, and its mycelium covered the plate at both 25 °C and 30 °C. On <abbrev xmlns:xlink="http://www.w3.org/1999/xlink" xlink:title="potato dextrose agar" id="ABBRID0EURBG" xlink:type="simple">PDA</abbrev>, <italic><tp:taxon-name><tp:taxon-name-part taxon-name-part-type="genus" reg="Trichoderma">T.</tp:taxon-name-part><tp:taxon-name-part taxon-name-part-type="species" reg="nigricans">nigricans</tp:taxon-name-part></tp:taxon-name></italic> grew faster than <italic><tp:taxon-name><tp:taxon-name-part taxon-name-part-type="genus" reg="Trichoderma">T.</tp:taxon-name-part><tp:taxon-name-part taxon-name-part-type="species" reg="atroviride">atroviride</tp:taxon-name-part></tp:taxon-name></italic>, <italic><tp:taxon-name><tp:taxon-name-part taxon-name-part-type="genus" reg="Trichoderma">T.</tp:taxon-name-part><tp:taxon-name-part taxon-name-part-type="species" reg="paratroviride">paratroviride</tp:taxon-name-part></tp:taxon-name></italic>, <italic><tp:taxon-name><tp:taxon-name-part taxon-name-part-type="genus" reg="Trichoderma">T.</tp:taxon-name-part><tp:taxon-name-part taxon-name-part-type="species" reg="obovatum">obovatum</tp:taxon-name-part></tp:taxon-name></italic>, and <italic><tp:taxon-name><tp:taxon-name-part taxon-name-part-type="genus" reg="Trichoderma">T.</tp:taxon-name-part><tp:taxon-name-part taxon-name-part-type="species" reg="uncinatum">uncinatum</tp:taxon-name-part></tp:taxon-name></italic> at 25 °C, with its mycelium also covering the plate.</p><fig id="F2" position="float" orientation="portrait"><object-id xmlns:xlink="http://www.w3.org/1999/xlink" content-type="doi" xlink:type="simple">10.3897/mycokeys.97.101635.figure2</object-id><object-id xmlns:xlink="http://www.w3.org/1999/xlink" content-type="arpha" xlink:type="simple">468D3C87-8F16-5032-BD6A-41BE066C0927</object-id><label>Figure 2.</label><caption><p>Cultures and anamorph of <italic><tp:taxon-name><tp:taxon-name-part taxon-name-part-type="genus" reg="Trichoderma">T.</tp:taxon-name-part><tp:taxon-name-part taxon-name-part-type="species" reg="nigricans">nigricans</tp:taxon-name-part></tp:taxon-name></italic> strain T32781 <bold>a–d</bold> cultures on different media at 25 °C with a 12 h light and 12 h darkness cycle after 7 d (<bold>a</bold> on <abbrev xmlns:xlink="http://www.w3.org/1999/xlink" xlink:title="potato dextrose agar" id="ABBRID0EGUBG" xlink:type="simple">PDA</abbrev><bold>b</bold> on <abbrev xmlns:xlink="http://www.w3.org/1999/xlink" xlink:title="malt extract agar" id="ABBRID0EMUBG" xlink:type="simple">MEA</abbrev><bold>c</bold> on <abbrev xmlns:xlink="http://www.w3.org/1999/xlink" xlink:title="cornmeal dextrose agar" id="ABBRID0ESUBG" xlink:type="simple">CMD</abbrev><bold>d</bold> on <abbrev xmlns:xlink="http://www.w3.org/1999/xlink" xlink:title="synthetic low nutrient agar" id="ABBRID0EYUBG" xlink:type="simple">SNA</abbrev>) <bold>e</bold> Conidiation pustules on <abbrev xmlns:xlink="http://www.w3.org/1999/xlink" xlink:title="potato dextrose agar" id="ABBRID0E5UBG" xlink:type="simple">PDA</abbrev> after 7 d <bold>f</bold> conidia <bold>g, i–k</bold> conidiophores and phialides (<bold>g, k</bold> on <abbrev xmlns:xlink="http://www.w3.org/1999/xlink" xlink:title="cornmeal dextrose agar" id="ABBRID0EIVBG" xlink:type="simple">CMD</abbrev> 3d <bold>i</bold> on PAD 3d <bold>j</bold> on <abbrev xmlns:xlink="http://www.w3.org/1999/xlink" xlink:title="synthetic low nutrient agar" id="ABBRID0EQVBG" xlink:type="simple">SNA</abbrev> 3d,) <bold>h</bold> chlamydospores. Scale bars: 10 μm (<bold>f–k</bold>).</p></caption><graphic xmlns:xlink="http://www.w3.org/1999/xlink" xlink:href="mycokeys-97-021-g002.jpg" position="float" orientation="portrait" xlink:type="simple" id="oo_844043.jpg"><uri content-type="original_file" xlink:type="simple">https://binary.pensoft.net/fig/844043</uri></graphic></fig></tp:treatment-sec><tp:treatment-sec sec-type="material" id="SECID0E4VBG"><title>Type.</title><p>China: Shandong Province, Dezhou City, <named-content xmlns:xlink="http://www.w3.org/1999/xlink" content-type="dwc:verbatimCoordinates" xlink:type="simple"><named-content content-type="geo-json" specific-use="{&#34;type&#34;:&#34;Point&#34;,&#34;coordinates&#34;:[116.394444,37.351944]}" id="NCID0EGWBA" xlink:type="simple">37°21'07"N, 116°23'40"E</named-content></named-content>, 5 m alt., isolated from soils of peach rhizosphere. Oct 2015, Y. Jiang T32781 (Holotype <named-content xmlns:xlink="http://www.w3.org/1999/xlink" content-type="dwc:institutional_code" xlink:title="China General Microbiological Culture Collection Center" xlink:href="http://grbio.org/institution/china-general-microbiological-culture-collection-center-chinese-academy-sciences" xlink:type="simple">CGMCC</named-content> 40314, stored in a metabolically inactive state. Ex-type culture <named-content xmlns:xlink="http://www.w3.org/1999/xlink" content-type="dwc:institutional_code" xlink:title="China General Microbiological Culture Collection Center" xlink:href="http://grbio.org/institution/china-general-microbiological-culture-collection-center-chinese-academy-sciences" xlink:type="simple">CGMCC</named-content> 40314).</p></tp:treatment-sec><tp:treatment-sec sec-type="description" id="SECID0ETWBG"><title>Description.</title><p>Optimal growth at 25 °C, slow at 35 °C on all media.</p><p>Colony radius on <abbrev xmlns:xlink="http://www.w3.org/1999/xlink" xlink:title="cornmeal dextrose agar" id="ABBRID0E1WBG" xlink:type="simple">CMD</abbrev> after 72 h: mycelium covers the plate at 25 °C and 30 °C, 20–22 mm at 35 °C. Colony well–defined, hyaline, sparse aerial mycelia, indistinctly zonate, conidiation begins to develop within 72 h, white at first and turning green after 3–4 d. After 7 d, abundant dark green conidiation around the margin, radially arranged within 2–3 ill–defined concentric zones in the outer half of the colony. Abundant chlamydospores. No diffusing pigment noted, pleasant odor apparent.</p><p>Colony radius on <abbrev xmlns:xlink="http://www.w3.org/1999/xlink" xlink:title="potato dextrose agar" id="ABBRID0EAXBG" xlink:type="simple">PDA</abbrev> after 72 h: mycelium covers the plate at 25 °C, 55–61 mm at 30 °C, 16 mm at 35 °C. Colony similar to <abbrev xmlns:xlink="http://www.w3.org/1999/xlink" xlink:title="cornmeal dextrose agar" id="ABBRID0EEXBG" xlink:type="simple">CMD</abbrev> but growth a little slower, colony not dark green. Colony well–defined at 35 °C, abundant white thick aerial mycelia. Chlamydospores abundant. No diffusing pigment noted, obvious pleasant odor.</p><p>Colony radius on <abbrev xmlns:xlink="http://www.w3.org/1999/xlink" xlink:title="malt extract agar" id="ABBRID0EKXBG" xlink:type="simple">MEA</abbrev> after 72 h: 58–60 mm at 25 °C, 53–55 mm at 30 °C, 11–12 mm at 35 °C. Colony also similar to <abbrev xmlns:xlink="http://www.w3.org/1999/xlink" xlink:title="cornmeal dextrose agar" id="ABBRID0EOXBG" xlink:type="simple">CMD</abbrev>, but conidiation is yellow green, more abundant around the inoculation plug, uniform distribution all around. No diffusing pigment noted, odor indistinct.</p><p>Colony radius on <abbrev xmlns:xlink="http://www.w3.org/1999/xlink" xlink:title="synthetic low nutrient agar" id="ABBRID0EUXBG" xlink:type="simple">SNA</abbrev> after 72 h: 5–7 mm at 25 °C, 5–6 mm at 30 °C and 35 °C. Colonies well–defined, hyaline, scant aerial mycelia. Slight conidiation dispersedly distributed around the inoculation plug, with white floccose indistinctly zonate tufts or pustules in the margin. No diffusing pigment noted, odor indistinct. Conidiophores consisting of a main axis with side branches mostly at right angles or slightly inclined upward; branches straight or curved, often only longer in basal positions, not re–branching, solitary, paired or in whorls of three. Phialides solitary or commonly in whorls of 2–3, variable in shape, either narrowly lageniform to subulate, particularly when terminal on the main axis, or stout to nearly ampulliform and distinctly swollen, sometimes ampulliform to subglobose, (4.7–)6.0–8.9(–12.1) × (2.5–)2.9–3.4(–4.5) μm (mean =7.7 × 3.3 μm), base (1.5–)1.6–2.6(–3.0) μm (mean = 2.1 μm); phialide length/width ratio (1.2–)1.8–2.9(–3.6) (mean = 2.4) (n = 30). Conidia subglobose to globose, green, smooth, (3.0–)3.2–3.6(–3.9) ×(2.8–)3.1–3.4(–3.8) μm (mean = 3.3×3.4 μm) with length/width ratio of 1.0–1.1 (mean = 1.1) (n = 30). Abundant chlamydospores, common single, sometimes terminal and intercalary, globose to subglobose, (7.2–)7.8–9.2(–10.1) × (6.1–)7.1–9.0(–9.7) μm (mean = 8.6×8.1 μm) (n = 30).</p></tp:treatment-sec><tp:treatment-sec sec-type="Sexual morph" id="SECID0EYXBG"><title>Sexual morph.</title><p>Unknown.</p></tp:treatment-sec><tp:treatment-sec sec-type="Substrate" id="SECID0E4XBG"><title>Substrate.</title><p>Soil.</p></tp:treatment-sec><tp:treatment-sec sec-type="distribution" id="SECID0ECYBG"><title>Distribution.</title><p>China, Shandong Provinces.</p></tp:treatment-sec><tp:treatment-sec sec-type="material" id="SECID0EHYBG"><title>Additional material examined.</title><p>China: Shandong Province, Jinan City, <named-content xmlns:xlink="http://www.w3.org/1999/xlink" content-type="dwc:verbatimCoordinates" xlink:type="simple"><named-content content-type="geo-json" specific-use="{&#34;type&#34;:&#34;Point&#34;,&#34;coordinates&#34;:[116.951389,36.562500]}" id="NCID0EQYBG" xlink:type="simple">36°33'45"N, 116°57'05"E</named-content></named-content>, 105 m alt., isolated from corn soils. Aug 2015, Y. Jiang T32450. China: Shandong Province, Dezhou City, <named-content xmlns:xlink="http://www.w3.org/1999/xlink" content-type="dwc:verbatimCoordinates" xlink:type="simple"><named-content content-type="geo-json" specific-use="{&#34;type&#34;:&#34;Point&#34;,&#34;coordinates&#34;:[116.394444,37.351944]}" id="NCID0EGWBG" xlink:type="simple">37°21'07"N, 116°23'40"E</named-content></named-content>, 5 m alt., isolated from soils of corn rhizosphere, Oct 2015, Y. Jiang, T32794.</p></tp:treatment-sec><tp:treatment-sec sec-type="notes" id="SECID0EVYBG"><title>Notes.</title><p><italic><tp:taxon-name><tp:taxon-name-part taxon-name-part-type="genus" reg="Trichoderma">Trichoderma</tp:taxon-name-part><tp:taxon-name-part taxon-name-part-type="species" reg="nigricans">nigricans</tp:taxon-name-part></tp:taxon-name></italic> can be distinguished from similar species based on growth. After 72 h at 25 °C, <italic><tp:taxon-name><tp:taxon-name-part taxon-name-part-type="genus" reg="Trichoderma">T.</tp:taxon-name-part><tp:taxon-name-part taxon-name-part-type="species" reg="nigricans">nigricans</tp:taxon-name-part></tp:taxon-name></italic> mycelium covers the plate on <abbrev xmlns:xlink="http://www.w3.org/1999/xlink" xlink:title="potato dextrose agar" id="ABBRID0ERZBG" xlink:type="simple">PDA</abbrev> and <abbrev xmlns:xlink="http://www.w3.org/1999/xlink" xlink:title="cornmeal dextrose agar" id="ABBRID0EVZBG" xlink:type="simple">CMD</abbrev>, <italic><tp:taxon-name><tp:taxon-name-part taxon-name-part-type="genus" reg="Trichoderma">T.</tp:taxon-name-part><tp:taxon-name-part taxon-name-part-type="species" reg="atroviride">atroviride</tp:taxon-name-part></tp:taxon-name></italic> grows to 42.8–60.5 mm on <abbrev xmlns:xlink="http://www.w3.org/1999/xlink" xlink:title="potato dextrose agar" id="ABBRID0EE1BG" xlink:type="simple">PDA</abbrev>, <italic><tp:taxon-name><tp:taxon-name-part taxon-name-part-type="genus" reg="Trichoderma">T.</tp:taxon-name-part><tp:taxon-name-part taxon-name-part-type="species" reg="obovatum">obovatum</tp:taxon-name-part></tp:taxon-name></italic> grows to 38–41 mm on <abbrev xmlns:xlink="http://www.w3.org/1999/xlink" xlink:title="cornmeal dextrose agar" id="ABBRID0ET1BG" xlink:type="simple">CMD</abbrev>, <italic><tp:taxon-name><tp:taxon-name-part taxon-name-part-type="genus" reg="Trichoderma">T.</tp:taxon-name-part><tp:taxon-name-part taxon-name-part-type="species" reg="uncinatum">uncinatum</tp:taxon-name-part></tp:taxon-name></italic> grows to 55–62 mm on <abbrev xmlns:xlink="http://www.w3.org/1999/xlink" xlink:title="cornmeal dextrose agar" id="ABBRID0EC2BG" xlink:type="simple">CMD</abbrev>, <italic><tp:taxon-name><tp:taxon-name-part taxon-name-part-type="genus" reg="Trichoderma">T.</tp:taxon-name-part><tp:taxon-name-part taxon-name-part-type="species" reg="paratroviride">paratroviride</tp:taxon-name-part></tp:taxon-name></italic> to 49–62 mm on <abbrev xmlns:xlink="http://www.w3.org/1999/xlink" xlink:title="cornmeal dextrose agar" id="ABBRID0ER2BG" xlink:type="simple">CMD</abbrev> and 54–56 mm on <abbrev xmlns:xlink="http://www.w3.org/1999/xlink" xlink:title="potato dextrose agar" id="ABBRID0EV2BG" xlink:type="simple">PDA</abbrev> (<xref ref-type="bibr" rid="B46">Samuels et al. 2002</xref>; <xref ref-type="bibr" rid="B22">Jaklitsch and Voglmayr 2015</xref>; <xref ref-type="bibr" rid="B59">Zheng et al. 2021</xref>). In addition, it can be distinguished by its chlamydospores and odor. At 35 °C the growth of <italic><tp:taxon-name><tp:taxon-name-part taxon-name-part-type="genus" reg="Trichoderma">T.</tp:taxon-name-part><tp:taxon-name-part taxon-name-part-type="species" reg="nigricans">nigricans</tp:taxon-name-part></tp:taxon-name></italic> is restricted, and no growth occurs in <italic><tp:taxon-name><tp:taxon-name-part taxon-name-part-type="genus" reg="Trichoderma">T.</tp:taxon-name-part><tp:taxon-name-part taxon-name-part-type="species" reg="paratroviride">paratroviride</tp:taxon-name-part></tp:taxon-name></italic> and <italic><tp:taxon-name><tp:taxon-name-part taxon-name-part-type="genus" reg="Trichoderma">T.</tp:taxon-name-part><tp:taxon-name-part taxon-name-part-type="species" reg="uncinatum">uncinatum</tp:taxon-name-part></tp:taxon-name></italic>. Chlamydospores are either unobserved or uncommon in <italic><tp:taxon-name><tp:taxon-name-part taxon-name-part-type="genus" reg="Trichoderma">T.</tp:taxon-name-part><tp:taxon-name-part taxon-name-part-type="species" reg="obovatum">obovatum</tp:taxon-name-part></tp:taxon-name></italic>, <italic><tp:taxon-name><tp:taxon-name-part taxon-name-part-type="genus" reg="Trichoderma">T.</tp:taxon-name-part><tp:taxon-name-part taxon-name-part-type="species" reg="uncinatum">uncinatum</tp:taxon-name-part></tp:taxon-name></italic>, and <italic><tp:taxon-name><tp:taxon-name-part taxon-name-part-type="genus" reg="Trichoderma">T.</tp:taxon-name-part><tp:taxon-name-part taxon-name-part-type="species" reg="paratroviride">paratroviride</tp:taxon-name-part></tp:taxon-name></italic>. Meanwhile, the chlamydospores of <italic><tp:taxon-name><tp:taxon-name-part taxon-name-part-type="genus" reg="Trichoderma">T.</tp:taxon-name-part><tp:taxon-name-part taxon-name-part-type="species" reg="atroviride">atroviride</tp:taxon-name-part></tp:taxon-name></italic> and <italic><tp:taxon-name><tp:taxon-name-part taxon-name-part-type="genus" reg="Trichoderma">T.</tp:taxon-name-part><tp:taxon-name-part taxon-name-part-type="species" reg="nigricans">nigricans</tp:taxon-name-part></tp:taxon-name></italic> are abundant, and the volume in <italic><tp:taxon-name><tp:taxon-name-part taxon-name-part-type="genus" reg="Trichoderma">T.</tp:taxon-name-part><tp:taxon-name-part taxon-name-part-type="species" reg="atroviride">atroviride</tp:taxon-name-part></tp:taxon-name></italic> is usually larger than those in <italic><tp:taxon-name><tp:taxon-name-part taxon-name-part-type="genus" reg="Trichoderma">T.</tp:taxon-name-part><tp:taxon-name-part taxon-name-part-type="species" reg="nigricans">nigricans</tp:taxon-name-part></tp:taxon-name></italic> [(5.2–)8.5–12.0(–16.3) vs. (7.2–)7.8–9.2(–10.1) × (6.1–)7.1–9.0(–9.7) μm]. On <abbrev xmlns:xlink="http://www.w3.org/1999/xlink" xlink:title="potato dextrose agar" id="ABBRID0ET6BG" xlink:type="simple">PDA</abbrev>, the odor of <italic><tp:taxon-name><tp:taxon-name-part taxon-name-part-type="genus" reg="Trichoderma">T.</tp:taxon-name-part><tp:taxon-name-part taxon-name-part-type="species" reg="paratroviride">paratroviride</tp:taxon-name-part></tp:taxon-name></italic> is pungent; it is indistinct in <italic><tp:taxon-name><tp:taxon-name-part taxon-name-part-type="genus" reg="Trichoderma">T.</tp:taxon-name-part><tp:taxon-name-part taxon-name-part-type="species" reg="obovatum">obovatum</tp:taxon-name-part></tp:taxon-name></italic> and <italic><tp:taxon-name><tp:taxon-name-part taxon-name-part-type="genus" reg="Trichoderma">T.</tp:taxon-name-part><tp:taxon-name-part taxon-name-part-type="species" reg="uncinatum">uncinatum</tp:taxon-name-part></tp:taxon-name></italic>, and pleasant in <italic><tp:taxon-name><tp:taxon-name-part taxon-name-part-type="genus" reg="Trichoderma">T.</tp:taxon-name-part><tp:taxon-name-part taxon-name-part-type="species" reg="atroviride">atroviride</tp:taxon-name-part></tp:taxon-name></italic> and <italic><tp:taxon-name><tp:taxon-name-part taxon-name-part-type="genus" reg="Trichoderma">T.</tp:taxon-name-part><tp:taxon-name-part taxon-name-part-type="species" reg="nigricans">nigricans</tp:taxon-name-part></tp:taxon-name></italic>.</p></tp:treatment-sec><tp:treatment-sec><!--Section generated to contain objects referenced in tp:taxon-treatment.--><fig id="F1" position="float" orientation="portrait"><object-id xmlns:xlink="http://www.w3.org/1999/xlink" content-type="doi" xlink:type="simple">10.3897/mycokeys.97.101635.figure1</object-id><object-id xmlns:xlink="http://www.w3.org/1999/xlink" content-type="arpha" xlink:type="simple">C438F674-AF6C-5ED0-820F-0648DE701E94</object-id><label>Figure 1.</label><caption><p>Phylogenic tree generated by the maximum likelihood analysis using the concatenated sequences of <italic>rpb</italic>2 and <italic><abbrev xmlns:xlink="http://www.w3.org/1999/xlink" xlink:title="translation elongation factor 1" id="ABBRID0EAMBG" xlink:type="simple">tef1</abbrev></italic> loci of the genus <italic><tp:taxon-name><tp:taxon-name-part taxon-name-part-type="genus" reg="Trichoderma">Trichoderma</tp:taxon-name-part></tp:taxon-name></italic>. Maximum Likelihood Bootstrap values ≥70% (left) and Bayesian posterior probability values ≥0.9 (right) are indicated at nodes (<abbrev xmlns:xlink="http://www.w3.org/1999/xlink" xlink:title="maximum likelihood bootstrap proportions" id="ABBRID0ELMBG" xlink:type="simple">MLBP</abbrev>/BIBP). <italic><tp:taxon-name><tp:taxon-name-part taxon-name-part-type="genus" reg="Protocrea">Protocrea</tp:taxon-name-part><tp:taxon-name-part taxon-name-part-type="species" reg="farinosa">farinosa</tp:taxon-name-part></tp:taxon-name></italic> CBS 121551 and <italic><tp:taxon-name><tp:taxon-name-part taxon-name-part-type="genus" reg="Protocrea">P.</tp:taxon-name-part><tp:taxon-name-part taxon-name-part-type="species" reg="pallida">pallida</tp:taxon-name-part></tp:taxon-name></italic> CBS 299.78 were chosen as the outgroup. Novel species proposed here are indicated in bold.</p></caption><graphic xmlns:xlink="http://www.w3.org/1999/xlink" xlink:href="mycokeys-97-021-g001.jpg" position="float" orientation="portrait" xlink:type="simple" id="oo_844042.jpg"><uri content-type="original_file" xlink:type="simple">https://binary.pensoft.net/fig/844042</uri></graphic></fig></tp:treatment-sec><ref-list><ref id="B46"><mixed-citation xmlns:xlink="http://www.w3.org/1999/xlink" xlink:type="simple"><person-group><name name-style="western"><surname>Samuels</surname><given-names>GJ</given-names></name><name name-style="western"><surname>Dodd</surname><given-names>SL</given-names></name><name name-style="western"><surname>Gams</surname><given-names>W</given-names></name><name name-style="western"><surname>Castlebury</surname><given-names>LA</given-names></name><name name-style="western"><surname>Petrini</surname><given-names>O</given-names></name></person-group> (<year>2002</year>) <article-title><italic><tp:taxon-name><tp:taxon-name-part taxon-name-part-type="genus">Trichoderma</tp:taxon-name-part></tp:taxon-name></italic> species associated with the green mold epidemic of commercially grown <italic><tp:taxon-name><tp:taxon-name-part taxon-name-part-type="genus">Agaricus</tp:taxon-name-part><tp:taxon-name-part taxon-name-part-type="species">bisporus</tp:taxon-name-part></tp:taxon-name></italic>.</article-title><source>Mycologia</source><volume>94</volume>(<issue>1</issue>): <fpage>146</fpage>–<lpage>170</lpage>. <ext-link xlink:type="simple" ext-link-type="doi" xlink:href="10.1080/15572536.2003.11833257">https://doi.org/10.1080/15572536.2003.11833257</ext-link></mixed-citation></ref><ref id="B22"><mixed-citation xmlns:xlink="http://www.w3.org/1999/xlink" xlink:type="simple"><person-group><name name-style="western"><surname>Jaklitsch</surname><given-names>WM</given-names></name><name name-style="western"><surname>Voglmayr</surname><given-names>H</given-names></name></person-group> (<year>2015</year>) <article-title>Biodiversity of <italic><tp:taxon-name><tp:taxon-name-part taxon-name-part-type="genus">Trichoderma</tp:taxon-name-part></tp:taxon-name></italic> (<tp:taxon-name><tp:taxon-name-part taxon-name-part-type="family">Hypocreaceae</tp:taxon-name-part></tp:taxon-name>) in Southern Europe and Macaronesia.</article-title><source>Studies in Mycology</source><volume>80</volume>(<issue>1</issue>): <fpage>1</fpage>–<lpage>87</lpage>. <ext-link xlink:type="simple" ext-link-type="doi" xlink:href="10.1016/j.simyco.2014.11.001">https://doi.org/10.1016/j.simyco.2014.11.001</ext-link></mixed-citation></ref><ref id="B59"><mixed-citation xmlns:xlink="http://www.w3.org/1999/xlink" xlink:type="simple"><person-group><name name-style="western"><surname>Zheng</surname><given-names>H</given-names></name><name name-style="western"><surname>Qiao</surname><given-names>M</given-names></name><name name-style="western"><surname>Lv</surname><given-names>Y</given-names></name><name name-style="western"><surname>Du</surname><given-names>X</given-names></name><name name-style="western"><surname>Zhang</surname><given-names>K</given-names></name><name name-style="western"><surname>Yu</surname><given-names>Z</given-names></name></person-group> (<year>2021</year>) New Species of <italic><tp:taxon-name><tp:taxon-name-part taxon-name-part-type="genus">Trichoderma</tp:taxon-name-part></tp:taxon-name></italic> Isolated as Endophytes and Saprobes from Southwest China. Journal of <tp:taxon-name><tp:taxon-name-part taxon-name-part-type="kingdom">Fungi</tp:taxon-name-part></tp:taxon-name> 7(6): e467. <ext-link xlink:type="simple" ext-link-type="doi" xlink:href="10.3390/jof7060467">https://doi.org/10.3390/jof7060467</ext-link></mixed-citation></ref></ref-list></tp:taxon-treatment>
