# Supplementary material for: ﻿Three new species of Trichoderma (Hypocreales, Hypocreaceae) from soils in China
Source: MycoKeys. 2023 May 2;97:21–40. doi: 10.3897/mycokeys.97.101635 (PMC10170311; doi:10.3897/mycokeys.97.101635)
Supplement: XML Treatment for Trichoderma densissimum [file mycokeys.97.101635-treatment2.xml]

<!DOCTYPE tp:taxon-treatment
  PUBLIC "-//TaxonX//DTD Taxonomic Treatment Publishing DTD v0 20100105//EN" "tax-treatment-NSO.dtd">
<tp:taxon-treatment xmlns:tp="http://www.plazi.org/taxpub"><tp:treatment-meta><kwd-group><label>Taxon classification</label><kwd>
              <named-content content-type="kingdom">Fungi</named-content>
            </kwd><kwd>
              <named-content content-type="order">Hypocreales</named-content>
            </kwd><kwd>
              <named-content content-type="family">Hypocreaceae</named-content>
            </kwd></kwd-group><mixed-citation publication-type="journal"><person-group><name><surname>Zhao</surname><given-names>Rui</given-names></name><name><surname>Mao</surname><given-names>Li-Juan</given-names></name><name><surname>Zhang</surname><given-names>Chu-Long</given-names></name></person-group><article-title>﻿Three new species of <italic><tp:taxon-name><tp:taxon-name-part taxon-name-part-type="genus" reg="Trichoderma">Trichoderma</tp:taxon-name-part></tp:taxon-name></italic> (<tp:taxon-name><tp:taxon-name-part taxon-name-part-type="order">Hypocreales</tp:taxon-name-part></tp:taxon-name>, <tp:taxon-name><tp:taxon-name-part taxon-name-part-type="family">Hypocreaceae</tp:taxon-name-part></tp:taxon-name>) from soils in China</article-title><source>MycoKeys</source><day>02</day><month>05</month><year>2023</year><volume>97</volume><fpage>21</fpage><lpage>40</lpage><pub-id pub-id-type="doi">10.3897/mycokeys.97.101635</pub-id></mixed-citation></tp:treatment-meta><tp:nomenclature><label>﻿</label><tp:taxon-name>
            <object-id xmlns:xlink="http://www.w3.org/1999/xlink" content-type="arpha" xlink:type="simple">4B2C5C73-F952-50D8-880A-36015FD1AF51</object-id>
            <tp:taxon-name-part taxon-name-part-type="genus" reg="Trichoderma">Trichoderma</tp:taxon-name-part>
            <tp:taxon-name-part taxon-name-part-type="species" reg="densissimum">densissimum</tp:taxon-name-part>
            <object-id xmlns:xlink="http://www.w3.org/1999/xlink" content-type="mycobank" xlink:type="simple"> 845507</object-id>
          </tp:taxon-name><tp:taxon-authority>C.L. Zhang</tp:taxon-authority><tp:taxon-status xmlns:xlink="http://www.w3.org/1999/xlink" xlink:type="simple">sp. nov.</tp:taxon-status><xref ref-type="fig" rid="F3">Fig. 3</xref></tp:nomenclature><tp:treatment-sec sec-type="etymology" id="SECID0E4CAI"><title>Etymology.</title><p>The Latin specific epithet “<italic>densissimum</italic>” refers to the thick wall of chlamydospores of this species.</p></tp:treatment-sec><tp:treatment-sec sec-type="diagnosis" id="SECID0EFDAI"><title>Diagnosis.</title><p>It is easily distinguished from these related species by its relatively large chlamydospores (11.7–)13.3–16.4 (–19.5) × (11.5–)12.8–14.6–12.8 (–16.0) μm (mean = 14.8 × 13.6 μm) (n = 30).</p><fig id="F3" position="float" orientation="portrait"><object-id xmlns:xlink="http://www.w3.org/1999/xlink" content-type="doi" xlink:type="simple">10.3897/mycokeys.97.101635.figure3</object-id><object-id xmlns:xlink="http://www.w3.org/1999/xlink" content-type="arpha" xlink:type="simple">E1294502-62FC-5A24-A3FA-BBA4C6FE1C19</object-id><label>Figure 3.</label><caption><p>Cultures and anamorph of <italic><tp:taxon-name><tp:taxon-name-part taxon-name-part-type="genus" reg="Trichoderma">T.</tp:taxon-name-part><tp:taxon-name-part taxon-name-part-type="species" reg="densissimum">densissimum</tp:taxon-name-part></tp:taxon-name></italic> strain T32434 <bold>a–d</bold> cultures on different media at 25 °C with a 12 h light and 12 h darkness cycle after 7 d (<bold>a</bold> on <abbrev xmlns:xlink="http://www.w3.org/1999/xlink" xlink:title="potato dextrose agar" id="ABBRID0EBEAI" xlink:type="simple">PDA</abbrev><bold>b</bold> on <abbrev xmlns:xlink="http://www.w3.org/1999/xlink" xlink:title="malt extract agar" id="ABBRID0EHEAI" xlink:type="simple">MEA</abbrev><bold>c</bold> on <abbrev xmlns:xlink="http://www.w3.org/1999/xlink" xlink:title="cornmeal dextrose agar" id="ABBRID0ENEAI" xlink:type="simple">CMD</abbrev><bold>d</bold> on <abbrev xmlns:xlink="http://www.w3.org/1999/xlink" xlink:title="synthetic low nutrient agar" id="ABBRID0ETEAI" xlink:type="simple">SNA</abbrev>) <bold>e</bold> conidiation pustules on <abbrev xmlns:xlink="http://www.w3.org/1999/xlink" xlink:title="potato dextrose agar" id="ABBRID0EZEAI" xlink:type="simple">PDA</abbrev> after 7d <bold>g, i–l</bold> conidiophores and phialides (<bold>g, i–k</bold> on <abbrev xmlns:xlink="http://www.w3.org/1999/xlink" xlink:title="cornmeal dextrose agar" id="ABBRID0EBFAI" xlink:type="simple">CMD</abbrev> 3d <bold>l</bold> on <abbrev xmlns:xlink="http://www.w3.org/1999/xlink" xlink:title="synthetic low nutrient agar" id="ABBRID0EHFAI" xlink:type="simple">SNA</abbrev> 3d) <bold>f</bold> chlamydospores <bold>h</bold> conidia. Scale bars: 10 μm (<bold>f–l</bold>).</p></caption><graphic xmlns:xlink="http://www.w3.org/1999/xlink" xlink:href="mycokeys-97-021-g003.jpg" position="float" orientation="portrait" xlink:type="simple" id="oo_844044.jpg"><uri content-type="original_file" xlink:type="simple">https://binary.pensoft.net/fig/844044</uri></graphic></fig></tp:treatment-sec><tp:treatment-sec sec-type="material" id="SECID0EWFAI"><title>Type.</title><p>China: Shandong Province, Weifang City, <named-content xmlns:xlink="http://www.w3.org/1999/xlink" content-type="dwc:verbatimCoordinates" xlink:type="simple"><named-content content-type="geo-json" specific-use="{&#34;type&#34;:&#34;Point&#34;,&#34;coordinates&#34;:[119.022500,36.640833]}" id="NCID0E6FAI" xlink:type="simple">36°38'27"N, 119°01'21"E</named-content></named-content>, 80 m alt., isolated from soils of apple tree rhizosphere. Oct 2015, Y. Jiang T32434 (Holotype <named-content xmlns:xlink="http://www.w3.org/1999/xlink" content-type="dwc:institutional_code" xlink:title="China General Microbiological Culture Collection Center" xlink:href="http://grbio.org/institution/china-general-microbiological-culture-collection-center-chinese-academy-sciences" xlink:type="simple">CGMCC</named-content> 3.24126, stored in a metabolically inactive state. Ex-type culture <named-content xmlns:xlink="http://www.w3.org/1999/xlink" content-type="dwc:institutional_code" xlink:title="China General Microbiological Culture Collection Center" xlink:href="http://grbio.org/institution/china-general-microbiological-culture-collection-center-chinese-academy-sciences" xlink:type="simple">CGMCC</named-content> 3.24126).</p></tp:treatment-sec><tp:treatment-sec sec-type="description" id="SECID0EMGAI"><title>Description.</title><p>Optimum temperature for growth is 30 °C on <abbrev xmlns:xlink="http://www.w3.org/1999/xlink" xlink:title="cornmeal dextrose agar" id="ABBRID0ESGAI" xlink:type="simple">CMD</abbrev>, <abbrev xmlns:xlink="http://www.w3.org/1999/xlink" xlink:title="malt extract agar" id="ABBRID0EWGAI" xlink:type="simple">MEA</abbrev> and <abbrev xmlns:xlink="http://www.w3.org/1999/xlink" xlink:title="synthetic low nutrient agar" id="ABBRID0E1GAI" xlink:type="simple">SNA</abbrev> and 25 °C on <abbrev xmlns:xlink="http://www.w3.org/1999/xlink" xlink:title="potato dextrose agar" id="ABBRID0E5GAI" xlink:type="simple">PDA</abbrev>. Growth slow at 35 °C on <abbrev xmlns:xlink="http://www.w3.org/1999/xlink" xlink:title="potato dextrose agar" id="ABBRID0ECHAI" xlink:type="simple">PDA</abbrev> and <abbrev xmlns:xlink="http://www.w3.org/1999/xlink" xlink:title="synthetic low nutrient agar" id="ABBRID0EGHAI" xlink:type="simple">SNA</abbrev>. Chlamydospores are common on all media.</p><p>Colony radius on <abbrev xmlns:xlink="http://www.w3.org/1999/xlink" xlink:title="cornmeal dextrose agar" id="ABBRID0EMHAI" xlink:type="simple">CMD</abbrev> after 72 h: 38–45 mm at 25 °C, 55–62 mm at 30 °C, 42–43 mm at 35 °C. Colonies well–defined, white, thin, aerial hyphae sparse. Conidiation was noted after 2 d around the inoculation plug, which was white at first, turning yellow green after 3–4 d, then dark green after 5–6 d. Conidiation formed 4 obvious concentric zones. No diffusing pigment noted, odor indistinct. Chlamydospores common single, sometimes terminal and intercalary, globose to subglobose, (11.7–)13.3–16.4(–19.5) × (11.5–)12.8–14.6–12.8(–16.0) μm (mean = 14.8 × 13.6μm); with length/width ratio of 1.0 × 1.3 (mean = 1.1) (n = 30).</p><p>Colony radius on <abbrev xmlns:xlink="http://www.w3.org/1999/xlink" xlink:title="potato dextrose agar" id="ABBRID0ESHAI" xlink:type="simple">PDA</abbrev> after 72 h: 61–66 mm at 25 °C, 60–63 mm at 30 °C, 24–31 mm at 35 °C. Colony white, regularly circular, distinctly zonate; mycelium dense and radial. Conidiation in the form on pustules, yellow–green, relatively abundant in the zonation regions. No diffusing pigment noted, odor indistinct.</p><p>Colony radius on <abbrev xmlns:xlink="http://www.w3.org/1999/xlink" xlink:title="malt extract agar" id="ABBRID0EYHAI" xlink:type="simple">MEA</abbrev> after 72 h: 62–63 mm at 25 °C, 66–67 mm at 30 °C, 44–47 mm at 35 °C. Colonies similar to that on <abbrev xmlns:xlink="http://www.w3.org/1999/xlink" xlink:title="potato dextrose agar" id="ABBRID0E3HAI" xlink:type="simple">PDA</abbrev>, but indistinctly zonate. No diffusing pigment noted, odor indistinct.</p><p>Colony radius on <abbrev xmlns:xlink="http://www.w3.org/1999/xlink" xlink:title="synthetic low nutrient agar" id="ABBRID0ECIAI" xlink:type="simple">SNA</abbrev> after 72 h: 53 mm at 25 °C, 41–47 mm at 30 °C, 27–32 mm at 35 °C. Colony white; aerial mycelia scant and loose. Conidiation in the form of minute pustules, radial and inconspicuously zonate. No diffusing pigment noted, odor indistinct. Conidiophores pyramidal with opposing branches, the main axis with side branches is sometimes at right angles or inclined upward. The main axis and each branch commonly terminating verticillate, whorl of 3–4 phialides, sometimes in a cruciate whorl, sometimes solitary phialides. Phialides commonly ampulliform, sometimes ampulliform to subglobose (3.4–)5.7–8.0(–10.1) × (1.9–)2.5–2.9(–3.2) μm (mean = 6.2 × 2.6μm), base (1.0–)1.4–2.1(–2.6) μm (mean = 2.2 μm); phialide length/width ratio (1.4–)2.1–3.2(–3.9)(mean = 2.6) (n = 30). Conidia subglobose to globose, green, (2.3–)2.8–3.1(–3.4) × (2.2–)2.4–2.9(–3.3) μm (mean = 2.9 × 2.7 μm), with length/width ratio of 1.0–1.4 (mean = 1.1) (n = 30).</p></tp:treatment-sec><tp:treatment-sec sec-type="Sexual morph" id="SECID0EGIAI"><title>Sexual morph.</title><p>Unknown.</p></tp:treatment-sec><tp:treatment-sec sec-type="Substrate" id="SECID0ELIAI"><title>Substrate.</title><p>Soil.</p></tp:treatment-sec><tp:treatment-sec sec-type="distribution" id="SECID0EQIAI"><title>Distribution.</title><p>China, Shandong and Shanxi provinces.</p></tp:treatment-sec><tp:treatment-sec sec-type="material" id="SECID0EVIAI"><title>Additional material examined.</title><p>China: Shandong Province, Jinan City, <named-content xmlns:xlink="http://www.w3.org/1999/xlink" content-type="dwc:verbatimCoordinates" xlink:type="simple"><named-content content-type="geo-json" specific-use="{&#34;type&#34;:&#34;Point&#34;,&#34;coordinates&#34;:[117.018889,36.542500]}" id="NCID0E5IAI" xlink:type="simple">36°32’33”N, 117°01’08”E</named-content></named-content>, 201 m alt., isolated from soils of wheat, Jun 2015, Y. Jiang (T31818); Shandong Province, Jining city, <named-content xmlns:xlink="http://www.w3.org/1999/xlink" content-type="dwc:verbatimCoordinates" xlink:type="simple"><named-content content-type="geo-json" specific-use="{&#34;type&#34;:&#34;Point&#34;,&#34;coordinates&#34;:[116.484167,34.939167]}" id="NCID0EGJAI" xlink:type="simple">34°56’21”N, 116°29’03”E</named-content></named-content>, 34 m alt., isolated from soils of peach, Aug 2015, Y. Jiang T32353; Shaanxi Province, Baoji city, <named-content xmlns:xlink="http://www.w3.org/1999/xlink" content-type="dwc:verbatimCoordinates" xlink:type="simple"><named-content content-type="geo-json" specific-use="{&#34;type&#34;:&#34;Point&#34;,&#34;coordinates&#34;:[107.171667,34.390278]}" id="NCID0EOJAI" xlink:type="simple">34°23’25”N, 107°10’18”E</named-content></named-content>, 802 m alt., isolated from soils of corn, Aug 2015, Y. Jiang T32465.</p></tp:treatment-sec><tp:treatment-sec sec-type="notes" id="SECID0ETJAI"><title>Notes.</title><p>Although <italic><tp:taxon-name><tp:taxon-name-part taxon-name-part-type="genus" reg="Trichoderma">T.</tp:taxon-name-part><tp:taxon-name-part taxon-name-part-type="species" reg="densissimum">densissimum</tp:taxon-name-part></tp:taxon-name></italic>, <italic><tp:taxon-name><tp:taxon-name-part taxon-name-part-type="genus" reg="Trichoderma">T.</tp:taxon-name-part><tp:taxon-name-part taxon-name-part-type="species" reg="paradensissimum">paradensissimum</tp:taxon-name-part></tp:taxon-name></italic> and <italic><tp:taxon-name><tp:taxon-name-part taxon-name-part-type="genus" reg="Trichoderma">T.</tp:taxon-name-part><tp:taxon-name-part taxon-name-part-type="species" reg="guizhouense">guizhouense</tp:taxon-name-part></tp:taxon-name></italic> share similar conidia and pyramidal conidiophores, <italic><tp:taxon-name><tp:taxon-name-part taxon-name-part-type="genus" reg="Trichoderma">T.</tp:taxon-name-part><tp:taxon-name-part taxon-name-part-type="species" reg="densissimum">densissimum</tp:taxon-name-part></tp:taxon-name></italic> cannot produce pigments while <italic><tp:taxon-name><tp:taxon-name-part taxon-name-part-type="genus" reg="Trichoderma">T.</tp:taxon-name-part><tp:taxon-name-part taxon-name-part-type="species" reg="paradensissimum">paradensissimum</tp:taxon-name-part></tp:taxon-name></italic> and <italic><tp:taxon-name><tp:taxon-name-part taxon-name-part-type="genus" reg="Trichoderma">T.</tp:taxon-name-part><tp:taxon-name-part taxon-name-part-type="species" reg="pholiotae">pholiotae</tp:taxon-name-part></tp:taxon-name></italic> can produce yellowish pigment on <abbrev xmlns:xlink="http://www.w3.org/1999/xlink" xlink:title="potato dextrose agar" id="ABBRID0E2LAI" xlink:type="simple">PDA</abbrev> and <abbrev xmlns:xlink="http://www.w3.org/1999/xlink" xlink:title="cornmeal dextrose agar" id="ABBRID0E6LAI" xlink:type="simple">CMD</abbrev> at 35 °C in the dark (<xref ref-type="bibr" rid="B31">Li et al. 2013</xref>; <xref ref-type="bibr" rid="B11">Cao et al. 2022</xref>). Characterized by producing globose to subglobose chlamydospores, the chlamydospores of <italic><tp:taxon-name><tp:taxon-name-part taxon-name-part-type="genus" reg="Trichoderma">T.</tp:taxon-name-part><tp:taxon-name-part taxon-name-part-type="species" reg="simile">simile</tp:taxon-name-part></tp:taxon-name></italic> are elliptic or round, unobserved in <italic><tp:taxon-name><tp:taxon-name-part taxon-name-part-type="genus" reg="Trichoderma">T.</tp:taxon-name-part><tp:taxon-name-part taxon-name-part-type="species" reg="guizhouense">guizhouense</tp:taxon-name-part></tp:taxon-name></italic> and <italic><tp:taxon-name><tp:taxon-name-part taxon-name-part-type="genus" reg="Trichoderma">T.</tp:taxon-name-part><tp:taxon-name-part taxon-name-part-type="species" reg="asiaticum">asiaticum</tp:taxon-name-part></tp:taxon-name></italic> (<xref ref-type="bibr" rid="B22">Jaklitsch and Voglmayr 2015</xref>; <xref ref-type="bibr" rid="B59">Zheng et al. 2021</xref>).</p></tp:treatment-sec><ref-list><ref id="B31"><mixed-citation xmlns:xlink="http://www.w3.org/1999/xlink" xlink:type="simple"><person-group><name name-style="western"><surname>Li</surname><given-names>Q</given-names></name><name name-style="western"><surname>Tan</surname><given-names>P</given-names></name><name name-style="western"><surname>Jiang</surname><given-names>Y</given-names></name><name name-style="western"><surname>Hyde</surname><given-names>KD</given-names></name><name name-style="western"><surname>Mckenzie</surname><given-names>EHC</given-names></name><name name-style="western"><surname>Bahkali</surname><given-names>AH</given-names></name><name name-style="western"><surname>Kang</surname><given-names>J</given-names></name><name name-style="western"><surname>Wang</surname><given-names>Y</given-names></name></person-group> (<year>2013</year>) <article-title>A novel <italic><tp:taxon-name><tp:taxon-name-part taxon-name-part-type="genus">Trichoderma</tp:taxon-name-part></tp:taxon-name></italic> species isolated from soil in Guizhou, <italic><tp:taxon-name><tp:taxon-name-part taxon-name-part-type="genus">T.</tp:taxon-name-part><tp:taxon-name-part taxon-name-part-type="species">guizhouense</tp:taxon-name-part></tp:taxon-name></italic>.</article-title><source>Mycological Progress</source><volume>12</volume>(<issue>2</issue>): <fpage>167</fpage>–<lpage>172</lpage>. <ext-link xlink:type="simple" ext-link-type="doi" xlink:href="10.1007/s11557-012-0821-2">https://doi.org/10.1007/s11557-012-0821-2</ext-link></mixed-citation></ref><ref id="B11"><mixed-citation xmlns:xlink="http://www.w3.org/1999/xlink" xlink:type="simple"><person-group><name name-style="western"><surname>Cao</surname><given-names>Z</given-names></name><name name-style="western"><surname>Qin</surname><given-names>W</given-names></name><name name-style="western"><surname>Zhao</surname><given-names>J</given-names></name><name name-style="western"><surname>Liu</surname><given-names>Y</given-names></name><name name-style="western"><surname>Wang</surname><given-names>S</given-names></name><name name-style="western"><surname>Zheng</surname><given-names>S</given-names></name></person-group> (<year>2022</year>) Three new <italic><tp:taxon-name><tp:taxon-name-part taxon-name-part-type="genus">Trichoderma</tp:taxon-name-part></tp:taxon-name></italic> species in <italic><tp:taxon-name><tp:taxon-name-part taxon-name-part-type="genus">Harzianum</tp:taxon-name-part></tp:taxon-name></italic> clade associated with the contaminated substrates of edible fungi. Journal of <tp:taxon-name><tp:taxon-name-part taxon-name-part-type="kingdom">Fungi</tp:taxon-name-part></tp:taxon-name> 8(11): e1154. <ext-link xlink:type="simple" ext-link-type="doi" xlink:href="10.3390/jof8111154">https://doi.org/10.3390/jof8111154</ext-link></mixed-citation></ref><ref id="B22"><mixed-citation xmlns:xlink="http://www.w3.org/1999/xlink" xlink:type="simple"><person-group><name name-style="western"><surname>Jaklitsch</surname><given-names>WM</given-names></name><name name-style="western"><surname>Voglmayr</surname><given-names>H</given-names></name></person-group> (<year>2015</year>) <article-title>Biodiversity of <italic><tp:taxon-name><tp:taxon-name-part taxon-name-part-type="genus">Trichoderma</tp:taxon-name-part></tp:taxon-name></italic> (<tp:taxon-name><tp:taxon-name-part taxon-name-part-type="family">Hypocreaceae</tp:taxon-name-part></tp:taxon-name>) in Southern Europe and Macaronesia.</article-title><source>Studies in Mycology</source><volume>80</volume>(<issue>1</issue>): <fpage>1</fpage>–<lpage>87</lpage>. <ext-link xlink:type="simple" ext-link-type="doi" xlink:href="10.1016/j.simyco.2014.11.001">https://doi.org/10.1016/j.simyco.2014.11.001</ext-link></mixed-citation></ref><ref id="B59"><mixed-citation xmlns:xlink="http://www.w3.org/1999/xlink" xlink:type="simple"><person-group><name name-style="western"><surname>Zheng</surname><given-names>H</given-names></name><name name-style="western"><surname>Qiao</surname><given-names>M</given-names></name><name name-style="western"><surname>Lv</surname><given-names>Y</given-names></name><name name-style="western"><surname>Du</surname><given-names>X</given-names></name><name name-style="western"><surname>Zhang</surname><given-names>K</given-names></name><name name-style="western"><surname>Yu</surname><given-names>Z</given-names></name></person-group> (<year>2021</year>) New Species of <italic><tp:taxon-name><tp:taxon-name-part taxon-name-part-type="genus">Trichoderma</tp:taxon-name-part></tp:taxon-name></italic> Isolated as Endophytes and Saprobes from Southwest China. Journal of <tp:taxon-name><tp:taxon-name-part taxon-name-part-type="kingdom">Fungi</tp:taxon-name-part></tp:taxon-name> 7(6): e467. <ext-link xlink:type="simple" ext-link-type="doi" xlink:href="10.3390/jof7060467">https://doi.org/10.3390/jof7060467</ext-link></mixed-citation></ref></ref-list></tp:taxon-treatment>
