# Supplementary material for: ﻿Three new species of Trichoderma (Hypocreales, Hypocreaceae) from soils in China
Source: MycoKeys. 2023 May 2;97:21–40. doi: 10.3897/mycokeys.97.101635 (PMC10170311; doi:10.3897/mycokeys.97.101635)
Supplement: XML Treatment for Trichoderma paradensissimum [file mycokeys.97.101635-treatment3.xml]

<!DOCTYPE tp:taxon-treatment
  PUBLIC "-//TaxonX//DTD Taxonomic Treatment Publishing DTD v0 20100105//EN" "tax-treatment-NSO.dtd">
<tp:taxon-treatment xmlns:tp="http://www.plazi.org/taxpub"><tp:treatment-meta><kwd-group><label>Taxon classification</label><kwd>
              <named-content content-type="kingdom">Fungi</named-content>
            </kwd><kwd>
              <named-content content-type="order">Hypocreales</named-content>
            </kwd><kwd>
              <named-content content-type="family">Hypocreaceae</named-content>
            </kwd></kwd-group><mixed-citation publication-type="journal"><person-group><name><surname>Zhao</surname><given-names>Rui</given-names></name><name><surname>Mao</surname><given-names>Li-Juan</given-names></name><name><surname>Zhang</surname><given-names>Chu-Long</given-names></name></person-group><article-title>﻿Three new species of <italic><tp:taxon-name><tp:taxon-name-part taxon-name-part-type="genus" reg="Trichoderma">Trichoderma</tp:taxon-name-part></tp:taxon-name></italic> (<tp:taxon-name><tp:taxon-name-part taxon-name-part-type="order">Hypocreales</tp:taxon-name-part></tp:taxon-name>, <tp:taxon-name><tp:taxon-name-part taxon-name-part-type="family">Hypocreaceae</tp:taxon-name-part></tp:taxon-name>) from soils in China</article-title><source>MycoKeys</source><day>02</day><month>05</month><year>2023</year><volume>97</volume><fpage>21</fpage><lpage>40</lpage><pub-id pub-id-type="doi">10.3897/mycokeys.97.101635</pub-id></mixed-citation></tp:treatment-meta><tp:nomenclature><label>﻿</label><tp:taxon-name>
            <object-id xmlns:xlink="http://www.w3.org/1999/xlink" content-type="arpha" xlink:type="simple">B5993F20-A067-5EED-B97F-73FC67063C8E</object-id>
            <tp:taxon-name-part taxon-name-part-type="genus" reg="Trichoderma">Trichoderma</tp:taxon-name-part>
            <tp:taxon-name-part taxon-name-part-type="species" reg="paradensissimum">paradensissimum</tp:taxon-name-part>
            <object-id xmlns:xlink="http://www.w3.org/1999/xlink" content-type="mycobank" xlink:type="simple"> 845508</object-id>
          </tp:taxon-name><tp:taxon-authority>C.L. Zhang</tp:taxon-authority><tp:taxon-status xmlns:xlink="http://www.w3.org/1999/xlink" xlink:type="simple">sp. nov.</tp:taxon-status><xref ref-type="fig" rid="F4">Fig. 4</xref></tp:nomenclature><tp:treatment-sec sec-type="etymology" id="SECID0ECPAI"><title>Etymology.</title><p>The Latin specific epithet “<italic>para</italic>” means similar, and “<italic>paradensissimum</italic>” refers to the phylogenetic proximity and morphological similarity to <italic><tp:taxon-name><tp:taxon-name-part taxon-name-part-type="genus" reg="Trichoderma">T.</tp:taxon-name-part><tp:taxon-name-part taxon-name-part-type="species" reg="densissimum">densissimum</tp:taxon-name-part></tp:taxon-name></italic>.</p></tp:treatment-sec><tp:treatment-sec sec-type="diagnosis" id="SECID0EXPAI"><title>Diagnosis.</title><p><italic><tp:taxon-name><tp:taxon-name-part taxon-name-part-type="genus" reg="Trichoderma">T.</tp:taxon-name-part><tp:taxon-name-part taxon-name-part-type="species" reg="paradensissimum">paradensissimum</tp:taxon-name-part></tp:taxon-name></italic> is characterized by the green to yellow and white pustules formed inconspicuously zonate on <abbrev xmlns:xlink="http://www.w3.org/1999/xlink" xlink:title="potato dextrose agar" id="ABBRID0EIQAI" xlink:type="simple">PDA</abbrev> or <abbrev xmlns:xlink="http://www.w3.org/1999/xlink" xlink:title="malt extract agar" id="ABBRID0EMQAI" xlink:type="simple">MEA</abbrev> at 25 °C of a 12– h photoperiod after 7 d.</p><fig id="F4" position="float" orientation="portrait"><object-id xmlns:xlink="http://www.w3.org/1999/xlink" content-type="doi" xlink:type="simple">10.3897/mycokeys.97.101635.figure4</object-id><object-id xmlns:xlink="http://www.w3.org/1999/xlink" content-type="arpha" xlink:type="simple">F36CCD84-60DA-5486-ADE9-14ECF2A691C9</object-id><label>Figure 4.</label><caption><p>Cultures and anamorph of <italic><tp:taxon-name><tp:taxon-name-part taxon-name-part-type="genus" reg="Trichoderma">T.</tp:taxon-name-part><tp:taxon-name-part taxon-name-part-type="species" reg="paradensissimum">paradensissimum</tp:taxon-name-part></tp:taxon-name></italic> strain T31823 <bold>a–d</bold> cultures on different media at 25 °C with a12 h light and 12 h darkness cycle after 7 d (<bold>a</bold> on <abbrev xmlns:xlink="http://www.w3.org/1999/xlink" xlink:title="potato dextrose agar" id="ABBRID0EHRAI" xlink:type="simple">PDA</abbrev><bold>b</bold> on <abbrev xmlns:xlink="http://www.w3.org/1999/xlink" xlink:title="malt extract agar" id="ABBRID0ENRAI" xlink:type="simple">MEA</abbrev><bold>c</bold> on <abbrev xmlns:xlink="http://www.w3.org/1999/xlink" xlink:title="cornmeal dextrose agar" id="ABBRID0ETRAI" xlink:type="simple">CMD</abbrev><bold>d</bold> on <abbrev xmlns:xlink="http://www.w3.org/1999/xlink" xlink:title="synthetic low nutrient agar" id="ABBRID0EZRAI" xlink:type="simple">SNA</abbrev>) <bold>e</bold> culture on <abbrev xmlns:xlink="http://www.w3.org/1999/xlink" xlink:title="potato dextrose agar" id="ABBRID0E6RAI" xlink:type="simple">PDA</abbrev> at 35 °C with darkness after 7 d <bold>f</bold> conidiation pustules on <abbrev xmlns:xlink="http://www.w3.org/1999/xlink" xlink:title="potato dextrose agar" id="ABBRID0EFSAI" xlink:type="simple">PDA</abbrev> after 7 d <bold>g, j–m</bold> conidiophores and phialides (<bold>g, j</bold> on <abbrev xmlns:xlink="http://www.w3.org/1999/xlink" xlink:title="cornmeal dextrose agar" id="ABBRID0ENSAI" xlink:type="simple">CMD</abbrev> 3d <bold>k–m</bold> on <abbrev xmlns:xlink="http://www.w3.org/1999/xlink" xlink:title="synthetic low nutrient agar" id="ABBRID0ETSAI" xlink:type="simple">SNA</abbrev> 3d) <bold>h</bold> conidia <bold>i</bold> chlamydospores. Scale bars: 10 μm (<bold>g–m</bold>).</p></caption><graphic xmlns:xlink="http://www.w3.org/1999/xlink" xlink:href="mycokeys-97-021-g004.jpg" position="float" orientation="portrait" xlink:type="simple" id="oo_844045.jpg"><uri content-type="original_file" xlink:type="simple">https://binary.pensoft.net/fig/844045</uri></graphic></fig></tp:treatment-sec><tp:treatment-sec sec-type="material" id="SECID0ECTAI"><title>Type.</title><p>China: Shanxi Province, Jincheng City, <named-content xmlns:xlink="http://www.w3.org/1999/xlink" content-type="dwc:verbatimCoordinates" xlink:type="simple"><named-content content-type="geo-json" specific-use="{&#34;type&#34;:&#34;Point&#34;,&#34;coordinates&#34;:[112.755278,35.449417]}" id="NCID0ELTAI" xlink:type="simple">35°26'57.9"N, 112°45'19.0"E</named-content></named-content>, 929 m alt., isolated from soils of wheat rhizosphere, Jun 2015, Y. Jiang T31823 (Holotype <named-content xmlns:xlink="http://www.w3.org/1999/xlink" content-type="dwc:institutional_code" xlink:title="China General Microbiological Culture Collection Center" xlink:href="http://grbio.org/institution/china-general-microbiological-culture-collection-center-chinese-academy-sciences" xlink:type="simple">CGMCC</named-content> 3.24125, stored in a metabolically inactive state. Ex-type culture <named-content xmlns:xlink="http://www.w3.org/1999/xlink" content-type="dwc:institutional_code" xlink:title="China General Microbiological Culture Collection Center" xlink:href="http://grbio.org/institution/china-general-microbiological-culture-collection-center-chinese-academy-sciences" xlink:type="simple">CGMCC</named-content> 3.24125).</p></tp:treatment-sec><tp:treatment-sec sec-type="description" id="SECID0EYTAI"><title>Description.</title><p>Optimum temperature for growth is 30 °C on <abbrev xmlns:xlink="http://www.w3.org/1999/xlink" xlink:title="cornmeal dextrose agar" id="ABBRID0E5TAI" xlink:type="simple">CMD</abbrev>, <abbrev xmlns:xlink="http://www.w3.org/1999/xlink" xlink:title="potato dextrose agar" id="ABBRID0ECUAI" xlink:type="simple">PDA</abbrev> and <abbrev xmlns:xlink="http://www.w3.org/1999/xlink" xlink:title="synthetic low nutrient agar" id="ABBRID0EGUAI" xlink:type="simple">SNA</abbrev> and 25 °C on <abbrev xmlns:xlink="http://www.w3.org/1999/xlink" xlink:title="malt extract agar" id="ABBRID0EKUAI" xlink:type="simple">MEA</abbrev>. Chlamydospores were common on all media.</p><p>Colony radius on <abbrev xmlns:xlink="http://www.w3.org/1999/xlink" xlink:title="cornmeal dextrose agar" id="ABBRID0EQUAI" xlink:type="simple">CMD</abbrev> after 72 h: 40–42 mm at 25 °C, 63–64 mm at 30 °C, 38–40 mm at 35 °C. Colony well–defined, white, aerial myceli loose and radial. White minute pustules were noted after 2 d around the inoculation plug, white at first, turning yellow green after 3–4 d, then dark green after 5–6 d. Around the point of inoculation, conidiation from dark green to pale green, inconspicuously zonate. Distinctive odor absent. The production of pigment was related to light, media and temperature: around the point of inoculation, it was yellowish at 35 °C in the dark.</p><p>Colony radius on <abbrev xmlns:xlink="http://www.w3.org/1999/xlink" xlink:title="potato dextrose agar" id="ABBRID0EWUAI" xlink:type="simple">PDA</abbrev> after 72 h: 59–65 mm at 25 °C, 64–67 mm at 30 °C, 20–24 mm at 35 °C. Colonies similar to that on <abbrev xmlns:xlink="http://www.w3.org/1999/xlink" xlink:title="malt extract agar" id="ABBRID0E1UAI" xlink:type="simple">MEA</abbrev>. Pustules were noted after 4–5 d. After 7 d, the green to yellow and white pustules were formed as inconspicuously zonate. Distinctive odor absent. The production of pigment was related to light and temperature; it was yellowish at 35 °C in the dark.</p><p>Colony radius on <abbrev xmlns:xlink="http://www.w3.org/1999/xlink" xlink:title="malt extract agar" id="ABBRID0EAVAI" xlink:type="simple">MEA</abbrev> after 72 h 58–59 mm at 25 °C, 51–53 mm at 30 °C, 34–35 mm at 35 °C. Colonies white and thick, regularly circular and radial, aerial myceli dense. A few white–yellow large pustules formed inconspicuously zonate. Diffusing pigment or distinctive odor absent.</p><p>Colony radius on <abbrev xmlns:xlink="http://www.w3.org/1999/xlink" xlink:title="synthetic low nutrient agar" id="ABBRID0EGVAI" xlink:type="simple">SNA</abbrev> after 72 h 35–37 mm at 25 °C, 43–44 mm at 30 °C, 15–16 mm at 35 °C. Colony pale white; aerial myceli loose. Conidiation was minute pustules, radial and inconspicuously zonate. Around the point of inoculation, the pustules were green, but white far away from the inoculation. Diffusing pigment or distinctive odor absent. Conidiophores pyramidal; the main axis with side branches sometimes at right angles or inclined upward. The main axis and each branch commonly terminating verticillate, whorl of 3 phialides, sometimes solitary. Phialides ampulliform, (5.4–)7.4–11.0(–15.0) × (2.1–)2.7–3.1(–3.3) μm (mean = 9.4 × 2.9 μm), base (1.6–)1.8–2.3(–2.6) μm (mean = 2.0 μm); phialide length/width ratio (2.1–)2.6–3.7(–4.9)(mean = 3.2) (n = 30). Conidia subglobose to globose, green, (2.6–)2.7–3.0(–3.5) × (2.4–)2.5–2.9(–3.2) μm (mean = 2.9 × 2.7 μm), with length/width ratio of 1.0–1.2 (mean = 1.1) (n = 30). Chlamydospores abundant, common single, sometimes terminal and intercalary, globose to subglobose, (4.6–)5.1–6.2(–6.8) × (3.7–)4.6–5.9(–6.7) μm (mean = 5.7 × 5.4 μm); length/width ratio 1.0×1.3(mean = 1.1) (n = 30).</p></tp:treatment-sec><tp:treatment-sec sec-type="Sexual morph" id="SECID0EKVAI"><title>Sexual morph.</title><p>Unknown.</p></tp:treatment-sec><tp:treatment-sec sec-type="Substrate" id="SECID0EPVAI"><title>Substrate.</title><p>Soil.</p></tp:treatment-sec><tp:treatment-sec sec-type="distribution" id="SECID0EUVAI"><title>Distribution.</title><p>China, Shanxi Province.</p></tp:treatment-sec><tp:treatment-sec sec-type="material" id="SECID0EZVAI"><title>Additional material examined.</title><p>China: Shanxi Province, Jincheng City, <named-content xmlns:xlink="http://www.w3.org/1999/xlink" content-type="dwc:verbatimCoordinates" xlink:type="simple"><named-content content-type="geo-json" specific-use="{&#34;type&#34;:&#34;Point&#34;,&#34;coordinates&#34;:[112.755389,35.449472]}" id="NCID0EEWAI" xlink:type="simple">35°26'58.1"N, 112°45'19.4"E</named-content></named-content>, 929 m alt., isolated from soil of wheat rhizosphere, Jun 2015, Y. Jiang T31824.</p></tp:treatment-sec><tp:treatment-sec sec-type="notes" id="SECID0EJWAI"><title>Notes.</title><p>Similar species can be distinguished according to the pigment: <italic><tp:taxon-name><tp:taxon-name-part taxon-name-part-type="genus" reg="Trichoderma">T.</tp:taxon-name-part><tp:taxon-name-part taxon-name-part-type="species" reg="paradensissimum">paradensissimum</tp:taxon-name-part></tp:taxon-name></italic> can produce yellowish pigment on <abbrev xmlns:xlink="http://www.w3.org/1999/xlink" xlink:title="potato dextrose agar" id="ABBRID0E1WAI" xlink:type="simple">PDA</abbrev> and <abbrev xmlns:xlink="http://www.w3.org/1999/xlink" xlink:title="cornmeal dextrose agar" id="ABBRID0E5WAI" xlink:type="simple">CMD</abbrev> at 35 °C in the dark, whereas <italic><tp:taxon-name><tp:taxon-name-part taxon-name-part-type="genus" reg="Trichoderma">T.</tp:taxon-name-part><tp:taxon-name-part taxon-name-part-type="species" reg="guizhouense">guizhouense</tp:taxon-name-part></tp:taxon-name></italic> typically at 35 °C reverse forming a dull orange to brown pigment. However, <italic><tp:taxon-name><tp:taxon-name-part taxon-name-part-type="genus" reg="Trichoderma">T.</tp:taxon-name-part><tp:taxon-name-part taxon-name-part-type="species" reg="densissimum">densissimum</tp:taxon-name-part></tp:taxon-name></italic>, <italic><tp:taxon-name><tp:taxon-name-part taxon-name-part-type="genus" reg="Trichoderma">T.</tp:taxon-name-part><tp:taxon-name-part taxon-name-part-type="species" reg="asiaticum">asiaticum</tp:taxon-name-part></tp:taxon-name></italic>, <italic><tp:taxon-name><tp:taxon-name-part taxon-name-part-type="genus" reg="Trichoderma">T.</tp:taxon-name-part><tp:taxon-name-part taxon-name-part-type="species" reg="simile">simile</tp:taxon-name-part></tp:taxon-name></italic> and <italic><tp:taxon-name><tp:taxon-name-part taxon-name-part-type="genus" reg="Trichoderma">T.</tp:taxon-name-part><tp:taxon-name-part taxon-name-part-type="species" reg="zelobreve">zelobreve</tp:taxon-name-part></tp:taxon-name></italic> cannot produce diffusing pigment on <abbrev xmlns:xlink="http://www.w3.org/1999/xlink" xlink:title="potato dextrose agar" id="ABBRID0EZYAI" xlink:type="simple">PDA</abbrev>. <italic><tp:taxon-name><tp:taxon-name-part taxon-name-part-type="genus" reg="Trichoderma">Trichoderma</tp:taxon-name-part><tp:taxon-name-part taxon-name-part-type="species" reg="pholiotae">pholiotae</tp:taxon-name-part></tp:taxon-name></italic> and <italic><tp:taxon-name><tp:taxon-name-part taxon-name-part-type="genus" reg="Trichoderma">T.</tp:taxon-name-part><tp:taxon-name-part taxon-name-part-type="species" reg="paradensissimum">paradensissimum</tp:taxon-name-part></tp:taxon-name></italic> can both produce yellow pigment on <abbrev xmlns:xlink="http://www.w3.org/1999/xlink" xlink:title="potato dextrose agar" id="ABBRID0ETZAI" xlink:type="simple">PDA</abbrev>, but <italic><tp:taxon-name><tp:taxon-name-part taxon-name-part-type="genus" reg="Trichoderma">T.</tp:taxon-name-part><tp:taxon-name-part taxon-name-part-type="species" reg="pholiotae">pholiotae</tp:taxon-name-part></tp:taxon-name></italic> has a slightly fruity odor on both <abbrev xmlns:xlink="http://www.w3.org/1999/xlink" xlink:title="potato dextrose agar" id="ABBRID0EC1AI" xlink:type="simple">PDA</abbrev> and <abbrev xmlns:xlink="http://www.w3.org/1999/xlink" xlink:title="cornmeal dextrose agar" id="ABBRID0EG1AI" xlink:type="simple">CMD</abbrev>, while <italic><tp:taxon-name><tp:taxon-name-part taxon-name-part-type="genus" reg="Trichoderma">T.</tp:taxon-name-part><tp:taxon-name-part taxon-name-part-type="species" reg="paradensissimum">paradensissimum</tp:taxon-name-part></tp:taxon-name></italic> does not have a distinctive odor (<xref ref-type="bibr" rid="B11">Cao et al. 2022</xref>).</p></tp:treatment-sec><ref-list><ref id="B11"><mixed-citation xmlns:xlink="http://www.w3.org/1999/xlink" xlink:type="simple"><person-group><name name-style="western"><surname>Cao</surname><given-names>Z</given-names></name><name name-style="western"><surname>Qin</surname><given-names>W</given-names></name><name name-style="western"><surname>Zhao</surname><given-names>J</given-names></name><name name-style="western"><surname>Liu</surname><given-names>Y</given-names></name><name name-style="western"><surname>Wang</surname><given-names>S</given-names></name><name name-style="western"><surname>Zheng</surname><given-names>S</given-names></name></person-group> (<year>2022</year>) Three new <italic><tp:taxon-name><tp:taxon-name-part taxon-name-part-type="genus">Trichoderma</tp:taxon-name-part></tp:taxon-name></italic> species in <italic><tp:taxon-name><tp:taxon-name-part taxon-name-part-type="genus">Harzianum</tp:taxon-name-part></tp:taxon-name></italic> clade associated with the contaminated substrates of edible fungi. Journal of <tp:taxon-name><tp:taxon-name-part taxon-name-part-type="kingdom">Fungi</tp:taxon-name-part></tp:taxon-name> 8(11): e1154. <ext-link xlink:type="simple" ext-link-type="doi" xlink:href="10.3390/jof8111154">https://doi.org/10.3390/jof8111154</ext-link></mixed-citation></ref></ref-list></tp:taxon-treatment>
